# Supplementary material for: Transanal ileal pouch-anal anastomosis: A systematic review and meta-analysis of technical approaches and clinical outcomes
Source: Langenbecks Arch Surg. 2024 May 6;409(1):153. doi: 10.1007/s00423-024-03343-7 (PMC11070401; doi:10.1007/s00423-024-03343-7)
Supplement: Supplementary file 1 — Supplementary file1 (XLSX 12 KB) [file 423_2024_3343_MOESM1_ESM.xlsx]

## Sheet: Overlap breakdown
		Overlap	Has data for
Article	Patient Number	Shares patients with… Article (overlap no.)	Indication	No. of stages	TME vs CRD	Anastomosis Type	Extraction Site	Conversion Rate	Operative time	Anastomotic Leak Rate	Post Operative Morbidity	Length of Stay
Tasende et al 2015	16	None	ü	ü	ü	ü	ü	ü	ü	ü	ü	ü
Leo et al 2016	16	Chandrasinghe (16)	ü	ü	ü	ü	ü	ü	ü	ü	ü	ü
Ambe et al 2017	8	None	ü	ü	ü	ü	ü	ü	ü	ü	ü	ü
de Buck et al 2017	97	Bislenghi 2021 (31) and 2022 (31),Chandrasinghe (24)	ü	ü	ü	ü	ü	ü	ü	-	ü	ü
Zaghiyan et al 2018	62	Truong (23), Chandrasinghe (39)	ü	ü	ü	ü	ü	-	ü	ü	ü	ü
Souzani et al 2019	11	Marker (11)	ü	ü	ü	ü	ü	ü	ü	ü	ü	ü
Bislenghi et al 2021	75	Bislenghi 2022 (35), de Buck (31)	ü	ü	ü	ü	ü	ü	ü	ü	ü	ü
Chandrasinghe et al 2020	100	Leo (16), Zaghiyan (39), de Buck (24)	ü	ü	-	ü	-	-	-	ü	ü	-
Capolupo et al 2021	8	None	ü	ü	ü	ü	ü	ü	ü	ü	ü	ü
Lask et al 2021	22	None	ü	ü	ü	ü	ü	-	ü	ü	ü	-
Marker et al 2022	65	Souzani (11)	ü	ü	ü	ü	-	ü	ü	ü	ü	ü
Bislenghi et al 2022	38	Bislenghi 2021 (35), de Buck (31)	ü	ü	ü	ü	-	ü	-	ü	-	-
Truong et al 2022	65	Zaghiyan (23)	ü	ü	ü	ü	ü	-	ü	ü	ü	ü
Patient No. used for analysis	Total = 583	Unique = 404
		Overlap	Inclusion in Analysis
Article	Patient Number	Shares patients with… Article (overlap no.)	Indication	No. of stages	TME vs CRD	Anastomosis Type	Extraction Site	Conversion Rate	Operative time	Anastomotic Leak Rate	Post Operative Morbidity	Length of Stay
Tasende et al 2015	16	None	ü	ü	ü	ü	ü	ü	ü	ü	ü	ü
Leo et al 2016	16	Chandrasinghe (16)	-	-	ü	-	ü	ü	ü	-	-	ü
Ambe et al 2017	8	None	ü	ü	ü	ü	ü	ü	ü	ü	ü	ü
de Buck et al 2017	97	Bislenghi 2021 (31) and 2022 (31),Chandrasinghe (24)	-	-	ü	-	ü	ü	ü	-	-	ü
Zaghiyan et al 2018	62	Truong (23), Chandrasinghe (39)	-	-	-	-	-	-	-	-	-	-
Souzani et al 2019	11	Marker (11)	-	-	-	-	ü	-	-	-	-	-
Bislenghi et al 2021	75	Bislenghi 2022 (35), de Buck (31)	ü	ü	-	ü	-	-	-	ü	ü	-
Chandrasinghe et al 2020	100	Leo (16), Zaghiyan (39), de Buck (24)	ü	ü	-	ü	-	-	-	ü	ü	-
Capolupo et al 2021	8	None	ü	ü	ü	ü	ü	ü	ü	ü	ü	ü
Lask et al 2021	22	None	ü	ü	ü	ü	ü	-	ü	ü	ü	-
Marker et al 2022	65	Souzani (11)	ü	ü	ü	ü	-	ü	ü	ü	ü	ü
Bislenghi et al 2022	38	Bislenghi 2021 (35), de Buck (31)	-	-	-	-	-	-	-	-	-	-
Truong et al 2022	65	Zaghiyan (23)	ü	ü	ü	ü	ü	-	ü	ü	ü	ü
Patient No. used for analysis	Total = 583	Unique = 404	359	359	281	359	243	210	297	359	359	275
